# Supplementary material for: Quercetin Impairs the Growth of Uveal Melanoma Cells by Interfering with Glucose Uptake and Metabolism
Source: Int J Mol Sci. 2024 Apr 12;25(8):4292. doi: 10.3390/ijms25084292 (PMC11049862; doi:10.3390/ijms25084292)
Supplement: Supplementary file 1 [file ijms-25-04292-s001.zip]

Archive with 2 entries (2 files):
- UM-Glycolysis-SupplTableS1.xlsx
- UM-Glycolysis-SupplTableS2.xlsx
