# Supplementary material for: Quercetin Impairs the Growth of Uveal Melanoma Cells by Interfering with Glucose Uptake and Metabolism
Source: Int J Mol Sci. 2024 Apr 12;25(8):4292. doi: 10.3390/ijms25084292 (PMC11049862; doi:10.3390/ijms25084292)
Supplement: Supplementary file 1 [file ijms-25-04292-s001.zip › UM-Glycolysis-SupplTableS1.xlsx]

## Sheet: Tabelle1
Table S1. Functional annotations that were used for the construction of the gene list.
Gene Ontology - Biological Process
Accession Number	Term				Number of Genes
GO:0061621	canonical glycolysis				27
GO:0019661	glucose catabolic process to lactate via pyruvate				5
GO:0006096	glycolytic process				114
GO:0035873	lactate transmembrane transport				7
GO:0015727	lactate transport				7
GO:0006098	pentose-phosphate shunt				16
GO:0006110	regulation of glycolytic process				79
GO:0043456	regulation of pentose-phosphate shunt				3
Reactome-Pathway
Accession Number	Term				Number of Genes
R-HSA-70171	Glycolysis				98
R-HSA-71336	Pentose phosphate pathway				15
