# Supplementary material for: Quercetin Impairs the Growth of Uveal Melanoma Cells by Interfering with Glucose Uptake and Metabolism
Source: Int J Mol Sci. 2024 Apr 12;25(8):4292. doi: 10.3390/ijms25084292 (PMC11049862; doi:10.3390/ijms25084292)
Supplement: Supplementary file 1 [file ijms-25-04292-s001.zip › UM-Glycolysis-SupplTableS2.xlsx]

## Sheet: Tabelle1
Table S2. List of genes that were analyzed in the UM cohort of the TCGA study.
					TCGA- Chromosome 3 copy number						TCGA - Metastases
					Pearson's rho		Spearman's rank rho		p-adjusted		yes vs no	p	p
#	NCBI Gene ID	Symbol	Name	Locus	r	p	rho	p	Pearson	Spearman	FC (Median)	raw (MWU)	adjusted
1	8086	AAAS	aladin WD repeat nucleoporin	12q13.13	-0.101	0.372	-0.151	0.182	1.000	1.000
2	89	ACTN3	actinin alpha 3	11q13.2	-0.024	0.832	0.134	0.236	1.000	1.000
3	83440	ADPGK	ADP dependent glucokinase	15q24.1	0.067	0.558	0.132	0.245	1.000	1.000
4	226	ALDOA	aldolase, fructose-bisphosphate A	16p11.2	-0.033	0.773	-0.064	0.570	1.000	1.000
5	229	ALDOB	aldolase, fructose-bisphosphate B	9q31.1	-0.185	0.101	0.022	0.844	1.000	1.000
6	230	ALDOC	aldolase, fructose-bisphosphate C	17q11.2	-0.023	0.837	-0.011	0.923	1.000	1.000
7	351	APP	amyloid beta precursor protein	21q21.3	-0.494	0.000	-0.501	0.000	0.001	0.000	1.39	0.001	0.100
8	405	ARNT	aryl hydrocarbon receptor nuclear translocator	1q21.3	-0.030	0.793	-0.099	0.382	1.000	1.000
9	669	BPGM	bisphosphoglycerate mutase	7q33	-0.317	0.004	-0.313	0.005	0.628	0.703
10	863	CBFA2T3	CBFA2/RUNX1 partner transcriptional co-repressor 3	16q24.3	-0.288	0.010	-0.279	0.012	1.000	1.000
11	54541	DDIT4	DNA damage inducible transcript 4	10q22.1	-0.304	0.006	-0.276	0.013	0.939	1.000
12	51071	DERA	deoxyribose-phosphate aldolase	12p12.3	0.440	0.000	0.377	0.001	0.007	0.087	0.76	0.004	0.618
13	55526	DHTKD1	dehydrogenase E1 and transketolase domain containing 1	10p14	-0.527	0.000	-0.537	0.000	0.000	0.000	1.18	0.023	1.000
14	3692	EIF6	eukaryotic translation initiation factor 6	20q11.22	0.138	0.221	0.087	0.441	1.000	1.000
15	133418	EMB	embigin	5q11.1	-0.276	0.013	-0.236	0.035	1.000	1.000
16	2023	ENO1	enolase 1	1p36.23	0.040	0.725	-0.016	0.887	1.000	1.000
17	2026	ENO2	enolase 2	12p13.31	0.020	0.864	0.059	0.603	1.000	1.000
18	2027	ENO3	enolase 3	17p13.2	-0.425	0.000	-0.419	0.000	0.013	0.017	3.01	0.074	1.000
19	387712	ENO4	enolase 4	10q25.3	0.164	0.145	0.244	0.029	1.000	1.000
20	957	ENTPD5	ectonucleoside triphosphate diphosphohydrolase 5 (inactive)	14q24.3	-0.477	0.000	-0.452	0.000	0.001	0.004	1.18	0.001	0.183
21	2033	EP300	E1A binding protein p300	22q13.2	-0.178	0.115	-0.186	0.098	1.000	1.000
22	2103	ESRRB	estrogen related receptor beta	14q24.3	-0.122	0.283	-0.062	0.582	1.000	1.000
23	2203	FBP1	fructose-bisphosphatase 1	9q22.32	-0.175	0.122	-0.175	0.120	1.000	1.000
24	221937	FOXK1	forkhead box K1	7p22.1	0.032	0.777	-0.019	0.865	1.000	1.000
25	3607	FOXK2	forkhead box K2	17q25.3	0.011	0.925	-0.048	0.670	1.000	1.000
26	2539	G6PD	glucose-6-phosphate dehydrogenase	Xq28	0.174	0.124	0.114	0.314	1.000	1.000
27	2584	GALK1	galactokinase 1	17q25.1	-0.190	0.092	-0.213	0.058	1.000	1.000
28	2597	GAPDH	glyceraldehyde-3-phosphate dehydrogenase	12p13.31	-0.240	0.032	-0.224	0.046	1.000	1.000
29	26330	GAPDHS	glyceraldehyde-3-phosphate dehydrogenase, spermatogenic	19q13.12	0.095	0.400	0.028	0.805	1.000	1.000
30	2645	GCK	glucokinase	7p13	-0.084	0.461	-0.074	0.512	1.000	1.000
31	2646	GCKR	glucokinase regulator	2p23.3	-0.078	0.491	-0.103	0.365	1.000	1.000
32	28964	GIT1	GIT ArfGAP 1	17q11.2	-0.182	0.107	-0.227	0.043	1.000	1.000
33	10007	GNPDA1	glucosamine-6-phosphate deaminase 1	5q31.3	-0.246	0.028	-0.210	0.061	1.000	1.000
34	132789	GNPDA2	glucosamine-6-phosphate deaminase 2	4p12	-0.043	0.703	0.015	0.896	1.000	1.000
35	2819	GPD1	glycerol-3-phosphate dehydrogenase 1	12q13.12	-0.263	0.018	-0.256	0.022	1.000	1.000
36	2821	GPI	glucose-6-phosphate isomerase	19q13.11	-0.155	0.171	-0.182	0.107	1.000	1.000
37	9563	H6PD	hexose-6-phosphate dehydrogenase/glucose 1-dehydrogenase	1p36.22	0.204	0.070	0.160	0.156	1.000	1.000
38	9759	HDAC4	histone deacetylase 4	2q37.3	-0.700	0.000	-0.702	0.000	0.000	0.000	1.45	0.006	0.920
39	3091	HIF1A	hypoxia inducible factor 1 subunit alpha	14q23.2	-0.238	0.034	-0.181	0.108	1.000	1.000
40	3098	HK1	hexokinase 1	10q22.1	-0.309	0.005	-0.361	0.001	0.796	0.150
41	3099	HK2	hexokinase 2	2p12	-0.041	0.720	-0.086	0.448	1.000	1.000
42	3101	HK3	hexokinase 3	5q35.2	-0.171	0.129	-0.150	0.183	1.000	1.000
43	80201	HKDC1	hexokinase domain containing 1	10q22.1	-0.117	0.302	-0.096	0.396	1.000	1.000
44	3356	HTR2A	5-hydroxytryptamine receptor 2A	13q14.2	-0.078	0.492	-0.068	0.550	1.000	1.000
45	3458	IFNG	interferon gamma	12q15	-0.290	0.009	-0.311	0.005	1.000	0.768
46	3479	IGF1	insulin like growth factor 1	12q23.2	-0.344	0.002	-0.354	0.001	0.275	0.197
47	3630	INS	insulin	11p15.5	0.075	0.507	0.059	0.605	1.000	1.000
48	3643	INSR	insulin receptor	19p13.2	0.392	0.000	0.359	0.001	0.049	0.164	0.72	0.000	0.018
49	339123	JMJD8	jumonji domain containing 8	16p13.3	0.076	0.505	0.044	0.701	1.000	1.000
50	3939	LDHA	lactate dehydrogenase A	11p15.1	-0.003	0.980	-0.073	0.520	1.000	1.000
51	406992	MIR210	microRNA 210	11p15.5	-0.179	0.112	-0.197	0.080	1.000	1.000
52	51085	MLXIPL	MLX interacting protein like	7q11.23	-0.101	0.375	-0.058	0.610	1.000	1.000
53	4656	MYOG	Myogenin	1q32.1	-0.096	0.397	-0.085	0.452	1.000	1.000
54	9611	NCOR1	nuclear receptor corepressor 1	17p12-p11.2	-0.394	0.000	-0.394	0.000	0.045	0.045	1.21	0.007	1.000
55	55706	NDC1	NDC1 transmembrane nucleoporin	1p32.3	-0.233	0.038	-0.180	0.111	1.000	1.000
56	57122	NUP107	nucleoporin 107	12q15	-0.225	0.045	-0.122	0.282	1.000	1.000
57	55746	NUP133	nucleoporin 133	1q42.13	-0.001	0.992	-0.020	0.861	1.000	1.000
58	9972	NUP153	nucleoporin 153	6p22.3	0.319	0.004	0.266	0.017	0.589	1.000
59	9631	NUP155	nucleoporin 155	5p13.2	-0.264	0.018	-0.168	0.137	1.000	1.000
60	23279	NUP160	nucleoporin 160	11p11.2	-0.233	0.038	-0.176	0.118	1.000	1.000
61	23511	NUP188	nucleoporin 188	9q34.11	-0.166	0.142	-0.212	0.059	1.000	1.000
62	23165	NUP205	nucleoporin 205	7q33	-0.516	0.000	-0.505	0.000	0.000	0.000	1.12	0.007	0.994
63	23225	NUP210	nucleoporin 210	3p25.1	0.101	0.373	0.108	0.340	1.000	1.000
64	8021	NUP214	nucleoporin 214	9q34.13	0.117	0.300	0.045	0.693	1.000	1.000
65	129401	NUP35	nucleoporin 35	2q32.1	-0.170	0.132	-0.091	0.420	1.000	1.000
66	79023	NUP37	nucleoporin 37	12q23.2	-0.359	0.001	-0.311	0.005	0.162	0.747
67	11097	NUP42 (NUPL2)	nucleoporin 42	7p15.3	-0.191	0.090	-0.098	0.389	1.000	1.000
68	348995	NUP43	nucleoporin 43	6q25.1	-0.151	0.183	-0.092	0.418	1.000	1.000
69	10762	NUP50	nucleoporin 50	22q13.31	-0.331	0.003	-0.217	0.053	0.415	1.000
70	53371	NUP54	nucleoporin 54	4q21.1	0.031	0.783	0.040	0.723	1.000	1.000
71	9818	NUP58 (NUPL1)	nucleoporin 58	13q12.13	-0.153	0.176	-0.095	0.400	1.000	1.000
72	23636	NUP62	nucleoporin 62	19q13.33	0.031	0.787	-0.022	0.845	1.000	1.000
73	79902	NUP85	nucleoporin 85	17q25.1	-0.552	0.000	-0.528	0.000	0.000	0.000	1.19	0.001	0.142
74	4927	NUP88	nucleoporin 88	17p13.2	-0.556	0.000	-0.539	0.000	0.000	0.000	1.40	0.000	0.027
75	9688	NUP93	nucleoporin 93	16q13	0.188	0.095	0.114	0.314	1.000	1.000
76	4928	NUP98	nucleoporin 98 and 96 precursor	11p15.4	-0.133	0.238	-0.224	0.046	1.000	1.000
77	26471	NUPR1	nuclear protein 1, transcriptional regulator	16p11.2	0.143	0.205	0.088	0.435	1.000	1.000
78	4967	OGDH	oxoglutarate dehydrogenase	7p13	-0.308	0.006	-0.320	0.004	0.836	0.573
79	55753	OGDHL	oxoglutarate dehydrogenase L	10q11.23	0.343	0.002	0.376	0.001	0.277	0.090
80	8473	OGT	O-linked N-acetylglucosamine (GlcNAc) transferase	Xq13.1	-0.169	0.134	-0.113	0.320	1.000	1.000
81	5027	P2RX7	purinergic receptor P2X 7	12q24.31	-0.102	0.371	-0.110	0.333	1.000	1.000
82	5207	PFKFB1	6-phosphofructo-2-kinase/fructose-2,6-biphosphatase 1	Xp11.21	0.542	0.000	0.555	0.000	0.000	0.000	0.84	0.048	1.000
83	5208	PFKFB2	6-phosphofructo-2-kinase/fructose-2,6-biphosphatase 2	1q32.1	0.138	0.223	0.134	0.237	1.000	1.000
84	5209	PFKFB3	6-phosphofructo-2-kinase/fructose-2,6-biphosphatase 3	10p15.1	-0.367	0.001	-0.347	0.002	0.123	0.243
85	5210	PFKFB4	6-phosphofructo-2-kinase/fructose-2,6-biphosphatase 4	3p21.31	0.320	0.004	0.283	0.011	0.585	1.000
86	5211	PFKL	phosphofructokinase, liver type	21q22.3	0.180	0.111	0.069	0.541	1.000	1.000
87	5213	PFKM	phosphofructokinase, muscle	12q13.11	-0.128	0.256	-0.083	0.464	1.000	1.000
88	5214	PFKP	phosphofructokinase, platelet	10p15.2	-0.685	0.000	-0.678	0.000	0.000	0.000	2.28	0.000	0.002
89	5223	PGAM1	phosphoglycerate mutase 1	10q24.1	-0.442	0.000	-0.439	0.000	0.006	0.007	1.36	0.005	0.797
90	5224	PGAM2	phosphoglycerate mutase 2	7p13	n.a.	n.a.	n.a.	n.a.	n.a.	n.a.	n.a.	n.a.	n.a.
91	441531	PGAM4	phosphoglycerate mutase family member 4	Xq21.1	-0.207	0.066	-0.228	0.042	1.000	1.000
92	5226	PGD	phosphogluconate dehydrogenase	1p36.22	0.063	0.580	0.122	0.283	1.000	1.000
93	5230	PGK1	phosphoglycerate kinase 1	Xq21.1	-0.165	0.145	-0.169	0.135	1.000	1.000
94	5232	PGK2	phosphoglycerate kinase 2	6p12.3	-0.132	0.244	-0.127	0.262	1.000	1.000
95	25796	PGLS	6-phosphogluconolactonase	19p13.11	0.002	0.983	0.001	0.994	1.000	1.000
96	5236	PGM1	phosphoglucomutase 1	1p31.3	-0.431	0.000	-0.299	0.007	0.010	1.000	1.27	0.135	1.000
97	55276	PGM2	phosphoglucomutase 2	4p14	-0.493	0.000	-0.448	0.000	0.001	0.005	1.58	0.004	0.607
98	283209	PGM2L1	phosphoglucomutase 2 like 1	11q13.4	-0.128	0.258	-0.092	0.420	1.000	1.000
99	283871	PGP	phosphoglycolate phosphatase	16p13.3	-0.199	0.078	-0.167	0.138	1.000	1.000
100	5313	PKLR	pyruvate kinase L/R	1q22	0.418	0.000	0.389	0.000	0.018	0.054	0.53	0.038	1.000
101	5315	PKM	pyruvate kinase M1/2	15q23	-0.460	0.000	-0.469	0.000	0.003	0.002	1.30	0.018	1.000
102	9883	POM121	POM121 transmembrane nucleoporin	7q11.23	-0.073	0.522	-0.082	0.468	1.000	1.000
103	100101267	POM121C	POM121 transmembrane nucleoporin C	7q11.23	-0.181	0.107	-0.268	0.016	1.000	1.000
104	5465	PPARA	peroxisome proliferator activated receptor alpha	22q13.31	-0.337	0.002	-0.335	0.002	0.345	0.365
105	10891	PPARGC1A	PPARG coactivator 1 alpha	4p15.2	0.317	0.004	0.367	0.001	0.638	0.122
106	5515	PPP2CA	protein phosphatase 2 catalytic subunit alpha	5q31.1	-0.156	0.167	-0.085	0.451	1.000	1.000
107	5516	PPP2CB	protein phosphatase 2 catalytic subunit beta	8p12	0.310	0.005	0.157	0.164	0.772	1.000
108	5518	PPP2R1A	protein phosphatase 2 scaffold subunit Aalpha	19q13.41	0.003	0.978	-0.062	0.587	1.000	1.000
109	5519	PPP2R1B	protein phosphatase 2 scaffold subunit Abeta	11q23.1	0.205	0.068	0.267	0.017	1.000	1.000
110	5528	PPP2R5D	protein phosphatase 2 regulatory subunit B'delta	6p21.1	0.373	0.001	0.253	0.024	0.100	1.000
111	5562	PRKAA1	protein kinase AMP-activated catalytic subunit alpha 1	5p13.1	-0.226	0.044	-0.177	0.118	1.000	1.000
112	5563	PRKAA2	protein kinase AMP-activated catalytic subunit alpha 2	1p32.2	-0.122	0.282	-0.043	0.705	1.000	1.000
113	5566	PRKACA	protein kinase cAMP-activated catalytic subunit alpha	19p13.12	-0.146	0.196	-0.144	0.203	1.000	1.000
114	5567	PRKACB	protein kinase cAMP-activated catalytic subunit beta	1p31.1	0.183	0.104	0.162	0.152	1.000	1.000
115	5568	PRKACG	protein kinase cAMP-activated catalytic subunit gamma	9q21.11	0.042	0.711	0.000	0.998	1.000	1.000
116	5571	PRKAG1	protein kinase AMP-activated non-catalytic subunit gamma 1	12q13.12	-0.052	0.647	0.032	0.780	1.000	1.000
117	51422	PRKAG2	protein kinase AMP-activated non-catalytic subunit gamma 2	7q36.1	0.124	0.275	0.212	0.059	1.000	1.000
118	53632	PRKAG3	protein kinase AMP-activated non-catalytic subunit gamma 3	2q35	0.064	0.574	0.155	0.170	1.000	1.000
119	5631	PRPS1	phosphoribosyl pyrophosphate synthetase 1	Xq22.3	0.010	0.927	0.006	0.958	1.000	1.000
120	221823	PRPS1L1	phosphoribosyl pyrophosphate synthetase 1 like 1	7p21.1	-0.014	0.899	-0.031	0.783	1.000	1.000
121	5634	PRPS2	phosphoribosyl pyrophosphate synthetase 2	Xp22.2	0.112	0.321	0.124	0.274	1.000	1.000
122	195827	PRXL2C (AAED1)	peroxiredoxin like 2C	9q22.33	-0.369	0.001	-0.301	0.007	0.113	1.000
123	5663	PSEN1	presenilin 1	14q24.2	-0.642	0.000	-0.679	0.000	0.000	0.000	1.22	0.000	0.054
124	8480	RAE1	ribonucleic acid export 1	20q13.31	0.096	0.399	0.044	0.699	1.000	1.000
125	5903	RANBP2	RAN binding protein 2	2q13	-0.141	0.212	-0.057	0.615	1.000	1.000
126	64080	RBKS	ribokinase	2p23.2	0.593	0.000	0.606	0.000	0.000	0.000	0.52	0.000	0.000
127	6120	RPE	ribulose-5-phosphate-3-epimerase	2q34	-0.291	0.009	-0.226	0.044	1.000	1.000
128	729020	RPEL1	ribulose-5-phosphate-3-epimerase like 1	10q24.33	0.115	0.311	0.083	0.467	1.000	1.000
129	22934	RPIA	ribose 5-phosphate isomerase A	2p11.2	0.127	0.260	0.072	0.525	1.000	1.000
130	6396	SEC13	SEC13 homolog, nuclear pore and COPII coat complex component	3p25.3	0.691	0.000	0.647	0.000	0.000	0.000	0.75	0.002	0.322
131	81929	SEH1L	SEH1 like nucleoporin	18p11.21	-0.242	0.031	-0.197	0.079	1.000	1.000
132	23729	SHPK	sedoheptulokinase	17p13.2	-0.285	0.010	-0.323	0.004	1.000	0.530
133	6566	SLC16A1	solute carrier family 16 member 1	1p13.2	0.392	0.000	0.392	0.000	0.049	0.049	0.63	0.004	0.628
134	9123	SLC16A3	solute carrier family 16 member 3	17q25.3	-0.269	0.016	-0.258	0.021	1.000	1.000
135	9194	SLC16A7	solute carrier family 16 member 7	12q14.1	0.071	0.530	0.135	0.232	1.000	1.000
136	23539	SLC16A8	solute carrier family 16 member 8	22q13.1	-0.655	0.000	-0.661	0.000	0.000	0.000	2.08	0.001	0.125
137	8604	SLC25A12	solute carrier family 25 member 12	2q31.1	0.281	0.011	0.259	0.020	1.000	1.000
138	11182	SLC2A6	solute carrier family 2 member 6	9q34.2	-0.215	0.055	-0.194	0.085	1.000	1.000
139	6521	SLC4A1	solute carrier family 4 member 1 (Diego blood group)	17q21.31	-0.207	0.066	-0.150	0.184	1.000	1.000
140	8671	SLC4A4	solute carrier family 4 member 4	4q13.3	-0.130	0.252	-0.091	0.420	1.000	1.000
141	159963	SLC5A12	solute carrier family 5 member 12	11p14.2	-0.101	0.372	-0.090	0.425	1.000	1.000
142	160728	SLC5A8	solute carrier family 5 member 8	12q23.1-q23.2	-0.176	0.119	-0.158	0.161	1.000	1.000
143	6888	TALDO1	transaldolase 1	11p15.5	-0.022	0.845	-0.046	0.683	1.000	1.000
144	57103	TIGAR	TP53 induced glycolysis regulatory phosphatase	12p13.32	0.020	0.860	0.128	0.259	1.000	1.000
145	7086	TKT	transketolase	3p21.1	0.490	0.000	0.433	0.000	0.001	0.009	0.57	0.002	0.356
146	7157	TP53	tumor protein p53	17p13.1	0.014	0.905	-0.069	0.545	1.000	1.000
147	7167	TPI1	triosephosphate isomerase 1	12p13.31	-0.291	0.009	-0.308	0.005	1.000	0.821
148	7175	TPR	translocated promoter region, nuclear basket protein	1q31.1	-0.403	0.000	-0.347	0.002	0.032	0.243	1.52	0.018	1.000
149	11277	TREX1	three prime repair exonuclease 1	3p21.31	0.474	0.000	0.530	0.000	0.001	0.000	0.64	0.001	0.106
150	26137	ZBTB20	zinc finger and BTB domain containing 20	3q13.31	0.524	0.000	0.677	0.000	0.000	0.000	0.48	0.000	0.014
151	51341	ZBTB7A	zinc finger and BTB domain containing 7A	19p13.3	-0.189	0.094	-0.201	0.074	1.000	1.000
#: Number; FC: Fold change; ID: Identification; MWU: Mann-Whitney U test; n.a.: Not applicable; r: Correlation coefficient, TCGA: The Cancer Genome Atlas; UM: Uveal melanoma.
